# Supplementary material for: Ultrasonographic Assessment of the Diaphragm and the Effects of Smoking on Respiratory Function in Individuals Attending a Smoking Cessation Center
Source: J Clin Med. 2026 Mar 4;15(5):1950. doi: 10.3390/jcm15051950 (PMC12986455; doi:10.3390/jcm15051950)
Supplement: Supplementary file 1 [file jcm-15-01950-s001.zip]

Archive with 1 entries (1 files):
- jcm-4125777-supplementary.xlsx
