# Supplementary material for: Ultrasonographic Assessment of the Diaphragm and the Effects of Smoking on Respiratory Function in Individuals Attending a Smoking Cessation Center
Source: J Clin Med. 2026 Mar 4;15(5):1950. doi: 10.3390/jcm15051950 (PMC12986455; doi:10.3390/jcm15051950)
Supplement: Supplementary file 1 [file jcm-15-01950-s001.zip › jcm-4125777-supplementary.xlsx]

## Sheet: Sayfa1
Hasta Adı	Yaş	Cinsiyet	Boy	Vücut Ağırlığı	BMI	Çalışma Durumu	Sigara İçme Süresi Paket X Yıl	İlaç Kullanım Durumu	Nefes Darligi mMRC	Yorgunluk Sikayeti	Eslik Eden Hastalik Sayısı	Yasam Kalitesini Etkileyen Hastalik	6 Dk Yurume Testi	6 Dk Yürüme Testi Sonrası mMRC	6 Dk Yürüme Testi sonrası Yorgunluk	FVC - prediktif	FEV1 Prediktif	SFT FEV1	%FEV1	SFT FVC	%FVC	FEV1/FVC	PEF prediktif	PEF	%PEF	Prediktif MEF 25	MEF 25	%MEF25	Prediktif MEF 50	MEF 50	%MEF50	Prediktif MEF 75	MEF75	%MEF75	30sn Otur Kalk Testi	Uyku Kalitesi [PUKI]	Subjektif uyku kalitesi	Uyku latensi (uykuya dalma süresi	Uyku süresi	Alışılmış uyku etkinliği	Uyku bozuklukları	Uyku ilacı kullanımı	Gündüz işlevselliği	Fiziksel Aktivite Anketi (MET)	Beck Depresyon Anketi	Diyafram Us olcumleri inspirasyon	Diyafram US Olcumleri Ekspirasyon	Eğitim Durumları
Olgu1	44	E	1.69	85	29	Evet	42	Hayır	3	4	1	0	390	3	4	4.65	3.8	3.05	80.2632	4.25	91.3978	71.7647	10,83	6,45	59.5568	8.36	4,84	57.8947	4,40	2,35	53.4091	1,41	0.95	67.3759	9	7	2	1	1	1	1	0	1	500 MET	10	4.9	2.9	Lise
olgu2	41	K	1.62	58	22	Hayır	32	Hayır	2	3	1	0	410	2	3	3.05	2.58	2.25	87.2093	2.69	88.1967	83.6431	7,89	5,76	73.0038	6.66	4,05	60.8108	3,80	1,95	51.3158	1,37	1.1	80.292	9	6	1	1	1	1	1	0	1	650	8	5.1	2.9	Üniversite
olgu 3	44	E	1.68	80	28	Evet	30	Hayır	2	3	1	0	420	3	3	4.19	3.46	2.98	86.1272	3.89	92.8401	76.6067	11,76	7,03	59.7789	8.32	4,98	59.8558	4,37	2,19	50.1144	1,40	0.91	65	10	6	1	1	1	1	1	0	1	650	11	5.2	2.8	Lise
olgu4	52	E	1.78	71	22	Evet	36	Hipertansiyon	3	5	0	0	380	3	5	4.39	3.53	2.96	83.8527	3.56	81.0934	83.1461	11,17	8,85	79.2301	8.64	4,73	54.7454	4,39	3,05	69.4761	1,25	0.85	68	9	7	2	1	1	1	1	0	1	450	12	5	3.1	Lise
olgu5	49	K	1.59	82	32	Hayır	42	Hayır	3	5	1	0	395	3	5	2.91	2.48	2.35	94.7581	2.65	91.0653	88.6792	7,48	6,95	92.9144	6.35	3,87	60.9449	3,51	1,92	54.7009	1,11	0.74	66.6667	9	8	2	1	1	1	1	0	2	600	8	5.1	2.9	Üniversite
olgu 6	52	E	1.7	84	29	Evet	27	Hayır	2	2	0	0	435	2	3	4.1	3.31	2.32	70.0906	3.04	74.1463	76.3158	10,59	6,43	60.7177	8.25	4,47	54.1818	4,16	2,54	61.0577	1,17	0.8	68.3761	10	5	1	1	1	1	1	0	0	750	8	5.2	3.1	Lise
olgu 7	41	K	1.61	57	21	Evet	36	Diyabet- Hipertansiyon	2	4	1	0	425	3	4	3.13	2.69	2.12	78.8104	2.65	84.6645	80	7,83	5,71	72.9246	6.56	3,84	58.5366	3,78	1,97	52.1164	1,37	1.05	76.6423	10	6	2	1	1	1	1	0	0	650	8	4.9	2.8	Lise
olgu 8	48	K	1.58	85	34	Evet	34	Hayır	2	4	0	0	405	2	4	2.86	2.44	1.95	79.918	2.55	89.1608	76.4706	7,45	4,81	64.5638	6.33	3,45	54.5024	3,52	1,85	52.5568	1,11	0.72	64.8649	10	7	2	1	1	1	1	0	1	600	9	4.8	2.9	Üniversite
olgu 9	55	K	1.51	68	29	Evet	44	Hayır	2	5	1	0	365	2	5	2.45	2.06	1.36	66.0194	2.25	91.8367	60.4444	6,75	3,91	57.9259	5.88	3,05	51.8707	3,17	1,73	54.5741	0,90	0.7	77.7778	10	8	2	1	1	1	2	0	1	550	11	4.7	2.9	Lise
olgu10	32	K	1.78	73	23	Evet	42	Hipertansiyon	2	4	1	0	385	2	4	5.08	4.24	2.99	70.5189	3.76	74.0157	79.5213	8,99	4,82	53.6151	7.32	4,15	56.694	4,37	2,05	46.9108	1,80	1.4	77.7778	9	8	1	1	2	1	2	0	1	500	12	5	3.1	Lise
olgu 11	50	E	1.77	91	29	Evet	30	Hayır	2	3	1	0	425	2	4	4.56	3.67	3.11	84.7411	4.24	92.9825	73.3491	11,2	6,26	55.8929	8.65	4,43	51.2139	4,43	2,41	54.4018	1,30	1.1	84.6154	10	7	1	1	0	2	2	0	1	700	7	5.3	3.2	Üniversite
olgu 12	55	E	1.75	72	23	Hayır	26	Hayır	2	2	0	0	445	3	2	4.32	3.42	2.6	76.0234	3.22	74.537	80.7453	10,78	6,19	57.4212	8.39	6,59	78.5459	4,20	3,02	71.9048	1,14	0.6	52.6316	11	5	1	1	0	1	1	0	1	750	8	5.4	3.2	Üniversite
olgu13	32	E	1.68	89	31	Evet	24	Hayır	1	3	0	0	455	2	3	4.5	3.81	2.32	60.8924	2.96	65.7778	78.3784	10,9	6,07	55.6881	8.35	6,57	78.6826	4,75	3,91	82.3158	1,83	0.9	49.1803	11	5	1	1	1	0	1	0	1	700	7	5.4	3.1	Lise
olgu14	41	K	1.6	58	22	Hayır	28	Hayır	1	3	0	0	425	2	3	3.19	2.74	2.26	82.4818	2.86	89.6552	79.021	7,77	4,18	53.7967	6.52	6,8	104.294	3,76	2,75	73.1383	1,36	0.6	44.1176	10	6	2	1	1	0	1	0	1	750	7	5.3	3.1	Üniversite
olgu15	46	K	1.59	84	33	Evet	36	Diyabet- Hipertansiyon	2	5	1	0	375	2	5	2.91	2.49	1.12	44.9799	2.1	72.1649	53.3333	7,58	3,86	50.9235	6.41	6,96	108.58	3,60	2,93	81.3889	1,20	0.5	41.6667	9	8	2	1	1	1	1	0	1	450	13	4.8	2.8	Üniversite
olgu16	42	E	1.78	72	22	Hayır	34	Diyabet- Hipertansiyon	2	5	1	0	405	2	5	4.82	3.95	3.45	87.3418	4.35	90.249	79.3103	11,54	6,25	54.1594	8.81	6,85	77.7526	4,72	3,75	79.4492	1,56	0.7	44.8718	10	6	1	1	1	1	1	0	1	550	12	4.9	3	Lise
olgu17	55	E	1.69	88	30	Evet	36	Hayır	3	5	1	0	382	3	5	4.12	3.16	1.35	42.7215	2.4	58.2524	56.25	10,95	5,54	50.5936	8.1	6,94	85.679	4,02	2,54	63.1841	1,08	0.7	64.8148	9	8	2	1	1	2	1	0	1	500	10	4.9	3.1	Lise
olgu18	53	K	1.55	85	35	Evet	36	Hayır	3	5	1	0	396	3	5	2.6	2.2	1.62	73.6364	2.27	87.3077	71.3656	7,08	4,08	57.6271	6.1	6,58	107.869	3,31	1,75	52.8701	0,98	0.71	72.449	9	8	2	1	2	1	1	0	1	500	12	4.8	3.2	Üniversite
olgu19	47	E	1.69	76	26	Evet	40	Hayır	3	5	1	0	382	3	5	4.17	3.41	1.25	36.6569	2.4	57.554	52.0833	10,74	5,21	48.5102	8.32	6,91	83.0529	4,30	2,84	66.0465	1,31	1.11	84.7328	9	7	2	1	1	1	1	0	1	450	13	4.9	3.1	Lise
olgu20	39	K	1.71	124	42	Evet	30	Hipertansiyon	2	4	1	0	416	3	4	4.5	3.73	2.79	74.7989	3.65	81.1111	76.4384	8,47	4,98	58.7957	6.98	6,18	88.5387	4,04	2,51	62.1287	1,50	1.3	86.6667	10	6	1	1	1	1	1	0	1	650	9	5.1	3.2	Lise
Sigara içmeyenler	45.9		1.6675	79.1			34.25		2.2
olgu21	39	K	1.75	89	29	Evet		Hayır	1	0	0	0	600	1	1	4.85	3.97	4.05	102.015	4.46	91.9588	90.8072	8,71	7,84	90.0115	7.14	6,54	91.5966	4,12	3,51	85.1942	1,53	1.29	84.3137	13	2	1	1	1	0	0	0	0	900	5	6.1	3.2	Üniversite
olgu22	37	E	1.8	89	27	Evet		Hayır	0	0	0	0	620	0	0	4.12	3.59	3.37	93.8719	3.59	87.1359	93.8719	11,76	10,53	89.5408	8.93	7,84	87.794	4,94	3,20	64.7773	1,76	1.5	85.2273	14	3	1	1	1	0	0	0	0	1000	6	5.9	3.1	Lise
olgu23	33	E	1.7	86	29	Evet		Hayır	0	0	0	0	580	0	0	4.59	3.86	3.75	97.1503	3.94	85.8388	95.1777	11,05	10,29	93.1222	8.44	7,73	91.5877	4,78	3,91	81.7992	1,81	1.6	88.3978	12	2	1	0	1	0	0	0	0	1000	4	5.8	2.9	Üniversite
olgu24	35	K	1.75	72	23	Hayır		Hayır	1	1	0	0	575	1	1	4.15	3.61	3.41	94.4598	3.72	89.6386	91.6667	8,77	7,86	89.6237	7.18	6,64	92.4791	4,23	3,74	88.4161	1,67	1.41	84.4311	12	2	1	1	0	0	0	0	0	1000	8	5.9	3.1	Lise
olgu25	36	E	1.68	72	25	Hayır		Hayır	1	0	0	0	590	1	1	4.4	3.69	3.48	94.3089	3.92	89.0909	88.7755	10,89	9,82	90.1745	8.35	7,95	95.2096	4,63	3,94	85.0972	1,68	1.39	82.7381	12	3	1	1	1	0	0	0	0	800	5	5.8	3	Üniversite
olgu26	35	K	1.71	61	20	Evet		Hayır	0	0	0	0	615	1	1	3.28	2.84	2.95	103.873	3.18	96.9512	92.7673	8,53	7,68	90.0352	7.02	6,35	90.4558	4,15	3,82	92.0482	1,64	1.41	85.9756	14	2	1	0	1	0	0	0	0	1100	4	6.2	3.3	Lise
olgu27	48	K	1.88	87	24	Hayır		Hayır	0	0	0	0	605	0	0	5.79	4.81	5.35	111.227	5.8	100.173	92.2414	9,25	7,8	84.3243	7.53	6,94	92.1647	4,12	3,71	90.0485	1,34	1.13	84.3284	13	1	1	0	0	0	0	0	0	1050	4	5.9	3.1	Lise
olgu28	46	E	1.73	68	22	Hayır		Hayır	0	0	0	0	625	1	1	4.43	3.61	3.39	93.9058	3.51	79.2325	96.5812	11,07	10,21	92.2313	8.53	7,73	90.6213	4,45	3,82	85.8427	1,38	1.09	78.9855	13	2	1	1	0	0	0	0	0	1200	7	6	3.2	Üniversite
olgu29	55	E	1.71	71	24	Evet		Hayır	0	0	0	0	620	1	1	4.14	3.85	3.76	97.6623	3.98	96.1353	94.4724	10,49	9,84	93.8036	8.2	7,45	90.8537	4,08	3,57	87.5	1,10	0.9	81.8182	14	2	1	0	1	0	0	0	0	1150	3	6.2	3.3	Lise
olgu30	55	E	1.69	55	19	Hayır		Hayır	0	0	0	0	606	0	0	3.94	3.15	3.05	96.8254	3.35	85.0254	91.0448	10,35	9,06	87.5362	8.1	7,64	94.321	4,02	3,46	86.0697	1,08	0.84	77.7778	13	2	1	1	0	0	0	0	0	1100	5	5.9	2.9	Üniversite
olgu31	55	K	1.71	100	34	Evet		Hayır	1	1	0	0	591	1	1	3.26	2.78	2.58	92.8058	2.9	88.9571	88.9655	7,95	6,25	78.6164	6.68	5,52	82.6347	3,57	2,85	79.8319	1,04	0.87	83.6538	12	2	1	0	1	0	0	0	0	800	6	5.6	2.9	Üniversite
olgu32	46	E	1.74	72	23	Hayır		Hayır	0	0	0	0	603	0	0	4.58	3.74	3.56	95.1872	3.81	83.1878	93.4383	11,14	10,6	95.1526	8.58	7,54	87.8788	4,48	3,80	84.8214	1,39	1.07	76.9784	14	2	1	1	0	0	0	0	0	900	7	5.9	3.1	Üniversite
olgu33	43	E	1.75	82	26	Evet		Hayır	0	0	0	0	608	0	0	4.62	3.79	3.81	100.528	5.5	119.048	69.2727	11,30	10,42	92.2124	8.66	7,45	86.0277	4,60	3,95	85.8696	1,50	1.28	85.3333	13	1	1	0	0	0	0	0	0	950	6	6	3.2	Lise
olgu34	45	K	1.61	74	28	Hayır		Hayır	0	1	0	0	585	0	0	3.03	2.6	2.55	98.0769	2.87	94.7195	88.8502	7,73	5,92	76.5847	6.5	5,41	83.2308	3,67	2,74	74.6594	1,24	1.08	87.0968	13	2	1	1	0	0	0	0	0	1000	8	5.9	2.9	Üniversite
olgu35	45	K	1.72	79	26	Evet		Hayır	0	0	0	0	613	1	1	4.4	3.6	3.65	101.389	4	90.9091	91.25	8,39	7,65	91.18	6.94	5,81	83.7176	3,89	3,10	79.6915	1,32	1.13	85.6061	14	2	0	1	1	0	0	0	0	900	5	5.9	3.2	Lise
olgu36	41	E	1.57	58	23	Hayır		Hayır	0	0	0	0	608	0	0	3	2.58	2.42	93.7984	2.64	88	91.6667	10,03	9,08	90.5284	7.81	7,01	89.7567	4,15	3,23	77.8313	1,39	1.27	91.3669	12	1	0	1	0	0	0	0	0	950	5	6.1	3	Üniversite
olgu 37	43	K	1.71	63	21	Evet		Hayır	1	1	0	0	575	1	1	3.84	3.43	3.18	92.7114	3.45	89.8438	92.1739	8,38	7,64	91.1695	6.93	5,74	82.8283	3,92	2,93	74.7449	1,37	1.06	77.3723	11	2	1	1	0	0	0	0	0	1200	5	6.2	3.3	Üniversite
olgu38	52	K	1.6	42	16	Evet		Hayır	1	1	0	0	585	1	1	3.55	3.1	2.76	89.0323	3.08	86.7606	89.6104	7,42	6,72	90.566	6.32	5,23	82.7532	3,44	2,94	85.4651	1,04	0.84	80.7692	12	3	1	1	1	0	0	0	0	900	6	5.7	3.2	Lise
olgu39	45	K	1.61	62	23	Evet		Hayır	1	1	0	0	585	1	1	3.47	3.03	2.59	85.4785	3.01	86.7435	86.0465	7,73	6,14	79.4308	6.5	5,91	90.9231	3,67	2,97	80.9264	1,24	0.89	71.7742	13	3	1	1	1	0	0	0	0	950	5	5.4	2.8	Lise
olgu40	54	K	1.61	61	23	Evet		Hayır	0	0	0	0	568	0	0	3.22	2.81	2.29	81.4947	3.49	108.385	65.616	7,39	6,51	88.092	6.31	5,19	82.2504	3,40	2,84	83.5294	0,99	0.84	84.8485	12	1	1	0	0	0	0	0	0	950	4	5.6	3.1	Üniversite
	44.4		1.7015	72.15					0.35
